# Supplementary material for: Spatial and socioeconomic patterns of COVID-19 in transition zones between municipalities in eastern Amazonia
Source: Front Public Health. 2025 Mar 13;13:1526642. doi: 10.3389/fpubh.2025.1526642 (PMC11966966; doi:10.3389/fpubh.2025.1526642)
Supplement: Supplementary file 1 [file Table_3.xlsx]

## Sheet: Planilha2
Table Supplementary S3: Geospatial multivariate analysis of adjusted COVID-19 rates database
Geographic codes	Name Municipality	Hospitalization Rate	Fatality Rate	Mortality Rate	Mortality LISA_CL	Mortality LISA_P	Fatality LISA_CL	Fatality LISA_P	Hospitalization LISA_CL	Hospitalization LISA_P	Mortality Outliers	Fatality Outliers	Hospitalization Outliers
1500107	Abaetetuba	-0.00572232	0.0629391	-1.76749	Non-significant	0.292	Non-significant	0.133	Non-significant	0.491	25% a 50%	> 75%	< 25%
1500131	Abel Figueiredo	0.0132114	-0.151794	2.20721	Non-significant	0.201	Low - Low	0.005	Non-significant	0.339	> 75%	< 25%	> 75%
1500206	Acará	-0.00734433	0.380771	-1.81942	Non-significant	0.486	Non-significant	0.451	Non-significant	0.477	25% a 50%	Outlier Superior	< 25%
1500305	Afuá	-0.00551073	-0.0192196	-2.056	Non-significant	0.101	Non-significant	0.217	Low - Low	0.014	< 25%	25% a 50%	< 25%
1500347	Água Azul do Norte	0.00574228	-0.153893	-1.86015	Non-significant	0.069	Non-significant	0.072	High-High	0.013	< 25%	< 25%	> 75%
1500404	Alenquer	-0.00226091	0.0898777	0.971591	High-High	0.03	Non-significant	0.42	Low - High	0.025	> 75%	> 75%	50% a 75%
1500503	Almeirim	-0.00394781	-0.101894	-1.95505	Non-significant	0.271	Non-significant	0.276	Non-significant	0.247	< 25%	< 25%	25% a 50%
1500602	Altamira	0.00779804	-0.0977686	1.09099	Non-significant	0.067	Non-significant	0.37	Non-significant	0.061	> 75%	< 25%	> 75%
1500701	Anajás	-0.00742607	0.158003	-1.72295	Low - Low	0.04	Non-significant	0.396	Low - Low	0.012	25% a 50%	> 75%	< 25%
1500800	Ananindeua	-0.000922218	-0.0192757	-1.72624	Non-significant	0.425	Non-significant	0.146	Non-significant	0.155	25% a 50%	25% a 50%	50% a 75%
1500859	Anapu	-0.00163555	0.0893316	0.989635	Non-significant	0.301	Non-significant	0.335	Non-significant	0.201	> 75%	> 75%	50% a 75%
1500909	Augusto Correa	-0.00475129	-0.0330914	-1.40633	Low - Low	0.046	Non-significant	0.242	Low - Low	0.025	25% a 50%	25% a 50%	25% a 50%
1500958	Aurora do Pará	0.00449952	-0.172832	-2.23479	Non-significant	0.182	Low - Low	0.007	Non-significant	0.209	< 25%	< 25%	> 75%
1501006	Aveiro	-0.00284362	0.0402946	0.0121081	Non-significant	0.064	High-High	0.023	Non-significant	0.226	50% a 75%	50% a 75%	25% a 50%
1501105	Bagre	-0.00570281	0.113211	-1.90133	Non-significant	0.224	Non-significant	0.055	Non-significant	0.119	< 25%	> 75%	< 25%
1501204	Baião	-0.00567675	-0.0117048	-2.1579	Non-significant	0.287	Non-significant	0.109	Non-significant	0.33	< 25%	25% a 50%	< 25%
1501253	Bannach	-0.00209925	-0.174289	-2.70614	Non-significant	0.114	Low - Low	0.038	Non-significant	0.164	< 25%	< 25%	50% a 75%
1501303	Barcarena	0.0103223	-0.0111555	3.4858	Non-significant	0.11	Low - High	0.004	High -Low	0.01	> 75%	25% a 50%	> 75%
1501402	Belém	-0.0022267	0.0235571	0.12263	Non-significant	0.422	Non-significant	0.059	Non-significant	0.247	50% a 75%	50% a 75%	50% a 75%
1501451	Belterra	-0.00393339	0.270503	0.615357	High-High	0.02	Non-significant	0.064	Non-significant	0.076	50% a 75%	Outlier Superior	25% a 50%
1501501	Benevides	-0.00404121	0.0559438	-0.474007	Non-significant	0.307	Non-significant	0.269	Non-significant	0.166	50% a 75%	50% a 75%	25% a 50%
1501576	Bom Jesus do Tocantins	0.00531335	-0.127035	-0.0733895	Non-significant	0.359	Low - Low	0.001	Non-significant	0.221	50% a 75%	< 25%	> 75%
1501600	Bonito	-0.00698697	0.023628	-2.38815	Low - Low	0.001	Non-significant	0.482	Low - Low	0.002	< 25%	50% a 75%	< 25%
1501709	Braganca	0.00107137	0.00965732	0.517105	Non-significant	0.183	Non-significant	0.434	Non-significant	0.087	50% a 75%	50% a 75%	50% a 75%
1501725	Brasil Novo	0.0175456	-0.152303	1.86392	Non-significant	0.108	Non-significant	0.287	Non-significant	0.076	> 75%	< 25%	Outlier Superior
1501758	Brejo Grande do Araguaia	-0.00427306	-0.147205	-2.14392	Non-significant	0.298	Low - Low	0.009	Non-significant	0.068	< 25%	< 25%	25% a 50%
1501782	Breu Branco	0.00547846	-0.127965	-0.509476	Non-significant	0.368	Non-significant	0.294	Non-significant	0.347	50% a 75%	< 25%	> 75%
1501808	Breves	-0.00382928	0.0953354	-0.585665	Low - Low	0.02	Non-significant	0.073	Low - Low	0.002	25% a 50%	> 75%	25% a 50%
1501907	Bujaru	-0.000362651	-0.0140495	0.331217	Non-significant	0.326	Non-significant	0.055	Non-significant	0.113	50% a 75%	25% a 50%	50% a 75%
1502004	Cachoeira do Arari	-0.001126	-0.0449315	-0.957059	Non-significant	0.052	Non-significant	0.116	Low - Low	0.007	25% a 50%	25% a 50%	50% a 75%
1501956	Cachoeira do Piriá	-0.00694048	0.086128	-2.27179	Low - Low	0.013	Non-significant	0.098	Non-significant	0.077	< 25%	> 75%	< 25%
1502103	Cametá	0.000783438	0.0853755	2.10594	Non-significant	0.188	Non-significant	0.077	Non-significant	0.344	> 75%	> 75%	50% a 75%
1502152	Canaã dos Carajás	0.0277942	-0.0928446	8.38842	Non-significant	0.474	Non-significant	0.144	Non-significant	0.309	Outlier Superior	< 25%	Outlier Superior
1502202	Capanema	-0.00392342	-0.0407822	-1.80971	Low - Low	0.009	Non-significant	0.297	Low - Low	0.004	25% a 50%	25% a 50%	25% a 50%
1502301	Capitão Poco	0.00481448	-0.127239	-0.23105	Low - Low	0.005	Non-significant	0.219	High -Low	0.006	50% a 75%	< 25%	> 75%
1502400	Castanhal	-0.00302252	0.136934	0.365037	Non-significant	0.302	Non-significant	0.25	Non-significant	0.226	50% a 75%	> 75%	25% a 50%
1502509	Chaves	-0.00453815	-0.0382768	-0.715116	Low - Low	0.02	Non-significant	0.423	Low - Low	0.003	25% a 50%	25% a 50%	25% a 50%
1502608	Colares	-0.00511158	0.036128	-0.799841	Non-significant	0.476	Non-significant	0.175	Non-significant	0.16	25% a 50%	50% a 75%	25% a 50%
1502707	Conceição do Araguaia	-0.00630479	0.0833523	-2.08565	Non-significant	0.434	Non-significant	0.284	Non-significant	0.2	< 25%	> 75%	< 25%
1502756	Concordia do Pará	0.000527929	-0.142059	-2.20737	Non-significant	0.217	Non-significant	0.183	Non-significant	0.499	< 25%	< 25%	50% a 75%
1502764	Cumaru do Norte	-0.00655018	0.00279463	-2.30364	Non-significant	0.313	High -Low	0.042	Non-significant	0.412	< 25%	50% a 75%	< 25%
1502772	Curionópolis	0.000732254	0.0310094	1.5791	Non-significant	0.054	Non-significant	0.131	High-High	0.016	> 75%	50% a 75%	50% a 75%
1502806	Curralinho	-0.00601499	0.141485	-1.3408	Non-significant	0.499	High-High	0.036	Non-significant	0.258	25% a 50%	> 75%	< 25%
1502855	Curuá	-0.000448124	0.0539851	0.902877	High-High	0.039	High-High	0.034	Non-significant	0.139	> 75%	50% a 75%	50% a 75%
1502905	Curuca	-0.00444442	0.0590719	-1.039	Non-significant	0.498	Non-significant	0.081	Non-significant	0.099	25% a 50%	50% a 75%	25% a 50%
1502939	Dom Eliseu	-0.0019855	-0.181567	-2.2651	Non-significant	0.068	Non-significant	0.44	Non-significant	0.156	< 25%	< 25%	50% a 75%
1502954	Eldorado dos Carajás	0.00021868	-0.118269	-1.12118	Non-significant	0.163	Low - Low	0.027	Non-significant	0.06	25% a 50%	< 25%	50% a 75%
1503002	Faro	0.0376369	-0.108194	10.6684	High-High	0.033	Non-significant	0.137	Non-significant	0.062	Outlier Superior	< 25%	Outlier Superior
1503044	Floresta do Araguaia	0.00885586	-0.09819	0.839132	High -Low	0.049	Non-significant	0.092	Non-significant	0.373	50% a 75%	< 25%	> 75%
1503077	Garrafão do Norte	-0.00471954	-0.0572748	-2.26825	Non-significant	0.119	Low - Low	0.01	Non-significant	0.357	< 25%	25% a 50%	25% a 50%
1503093	Goianésia do Pará	-0.00564623	-0.011191	-1.72593	Non-significant	0.141	Non-significant	0.068	Non-significant	0.429	25% a 50%	25% a 50%	< 25%
1503101	Gurupá	-0.00792494	-0.0626816	-2.77132	Non-significant	0.293	Non-significant	0.219	Non-significant	0.134	< 25%	25% a 50%	< 25%
1503200	Igarapé-Açu	-0.00329985	0.00189915	-0.611778	Low - Low	0.046	Non-significant	0.348	Low - Low	0.011	25% a 50%	50% a 75%	25% a 50%
1503309	Igarapé-Mirim	-0.00271667	0.130172	-0.918534	Non-significant	0.342	High-High	0.032	Non-significant	0.341	25% a 50%	> 75%	25% a 50%
1503408	Inhangapi	0.00309849	-0.111978	2.58023	Non-significant	0.395	Non-significant	0.095	Non-significant	0.151	> 75%	< 25%	50% a 75%
1503457	Ipixuna Do Para	0.0150696	-0.13127	0.803261	Non-significant	0.12	Low - Low	0.025	Non-significant	0.38	50% a 75%	< 25%	> 75%
1503507	Irituia	-0.00404067	-0.0263498	-1.14673	Non-significant	0.108	Non-significant	0.421	Non-significant	0.342	25% a 50%	25% a 50%	25% a 50%
1503606	Itaituba	0.00434883	0.0347884	2.25642	High-High	0.001	Non-significant	0.292	High-High	0.001	> 75%	50% a 75%	> 75%
1503705	Itupiranga	0.000969706	0.0168054	1.41557	Non-significant	0.186	Non-significant	0.242	Non-significant	0.193	> 75%	50% a 75%	50% a 75%
1503754	Jacareacanga	0.0243274	0.230215	21.8975	Non-significant	0.07	Non-significant	0.401	Non-significant	0.086	Outlier Superior	> 75%	Outlier Superior
1503804	Jacundá	0.00279643	-0.128888	-0.775504	Non-significant	0.353	Low - Low	0.035	Non-significant	0.162	25% a 50%	< 25%	50% a 75%
1503903	Juruti	0.0119589	0.103598	6.8697	High-High	0.029	Non-significant	0.112	High-High	0.023	Outlier Superior	> 75%	> 75%
1504000	Limoeiro do Ajuru	0.00420525	0.0478748	3.17267	Non-significant	0.389	Non-significant	0.066	Non-significant	0.202	> 75%	50% a 75%	> 75%
1504059	Mae do Rio	0.0085618	-0.107202	1.41357	High -Low	0.016	Non-significant	0.081	Non-significant	0.346	> 75%	< 25%	> 75%
1504109	Magalhaes Barata	-0.00542132	0.11359	-0.924872	Non-significant	0.076	Non-significant	0.285	Low - Low	0.012	25% a 50%	> 75%	< 25%
1504208	Marabá	0.00038644	-0.0750589	-0.247209	Non-significant	0.451	Non-significant	0.087	Non-significant	0.407	50% a 75%	< 25%	50% a 75%
1504307	Maracanã	-0.00619251	-0.00489647	-2.10673	Non-significant	0.255	Non-significant	0.184	Non-significant	0.065	< 25%	25% a 50%	< 25%
1504406	Marapanim	-0.0061676	0.0538318	-2.02256	Non-significant	0.466	High-High	0.023	Non-significant	0.076	< 25%	50% a 75%	< 25%
1504422	Marituba	-0.00449835	0.082226	-1.09958	Non-significant	0.302	Non-significant	0.28	Non-significant	0.288	25% a 50%	> 75%	25% a 50%
1504455	Medicilândia	0.00538906	-0.0398048	0.218913	Non-significant	0.108	Low - Low	0.029	High-High	0.027	50% a 75%	25% a 50%	> 75%
1504505	Melgaço	-0.00339728	0.00942342	-0.599292	Non-significant	0.074	High-High	0.039	Low - Low	0.017	25% a 50%	50% a 75%	25% a 50%
1504604	Mocajuba	-0.00248391	0.179796	0.429897	Non-significant	0.398	Non-significant	0.296	Non-significant	0.434	50% a 75%	> 75%	25% a 50%
1504703	Moju	-0.0062382	0.110574	-1.93156	Non-significant	0.405	High-High	0.008	Non-significant	0.334	< 25%	> 75%	< 25%
1504752	Mojuí dos Campos	-0.00274956	0.132094	-0.0300566	Low - High	0.028	Non-significant	0.129	Non-significant	0.09	50% a 75%	> 75%	25% a 50%
1504802	Monte Alegre	0.00517047	-0.00068943	2.43503	High-High	0.049	Non-significant	0.323	High-High	0.036	> 75%	50% a 75%	> 75%
1504901	Muana	-0.00271162	-0.0423614	-0.522361	Non-significant	0.346	Non-significant	0.065	Non-significant	0.118	50% a 75%	25% a 50%	25% a 50%
1504950	Nova Esperança do Piriá	-0.00267542	-0.162479	-2.22729	Non-significant	0.139	Non-significant	0.064	Non-significant	0.256	< 25%	< 25%	25% a 50%
1504976	Nova Ipixuna	-0.000671916	-0.0372718	-0.234366	Non-significant	0.472	Low - Low	0.025	Non-significant	0.316	50% a 75%	25% a 50%	50% a 75%
1505007	Nova Timboteua	-0.00662439	-0.0727262	-2.28217	Low - Low	0.001	Non-significant	0.189	Low - Low	0.009	< 25%	< 25%	< 25%
1505031	Novo Progresso	0.00434975	0.0356785	3.22947	High-High	0.041	Non-significant	0.366	Non-significant	0.19	> 75%	50% a 75%	> 75%
1505064	Novo Repartimento	0.00288471	0.00979634	1.10102	Non-significant	0.13	Non-significant	0.138	Non-significant	0.087	> 75%	50% a 75%	50% a 75%
1505106	Óbidos	0.00321177	0.0121561	2.213	Non-significant	0.052	High-High	0.021	Non-significant	0.182	> 75%	50% a 75%	50% a 75%
1505205	Oeiras do Pará	0.00518914	-0.0609853	0.807564	Non-significant	0.398	Low - High	0.007	Non-significant	0.215	50% a 75%	25% a 50%	> 75%
1505304	Oriximiná	0.00431277	0.00891381	1.63002	High-High	0.015	Non-significant	0.263	High-High	0.008	> 75%	50% a 75%	> 75%
1505403	Ourem	-0.00632189	0.061128	-2.26488	Low - Low	0.04	Non-significant	0.487	Non-significant	0.089	< 25%	50% a 75%	< 25%
1505437	Ourilândia do Norte	0.00752765	-0.0711713	1.01847	Non-significant	0.293	Low - Low	0.014	Non-significant	0.264	> 75%	25% a 50%	> 75%
1505486	Pacajá	0.00197496	-0.0726819	-0.237685	Non-significant	0.206	Non-significant	0.46	Non-significant	0.273	50% a 75%	25% a 50%	50% a 75%
1505494	Palestina do Pará	-0.00057249	-0.0943645	-1.12417	Non-significant	0.409	Low - Low	0.004	Non-significant	0.221	25% a 50%	< 25%	50% a 75%
1505502	Paragominas	0.0027293	-0.0585985	0.260741	Non-significant	0.148	Non-significant	0.317	Non-significant	0.401	50% a 75%	25% a 50%	50% a 75%
1505536	Parauapebas	0.00891234	0.0144653	3.70673	Non-significant	0.084	Non-significant	0.102	High-High	0.016	> 75%	50% a 75%	> 75%
1505551	Pau D'arco	-0.00594174	0.00279463	-2.52073	Non-significant	0.244	High -Low	0.012	Non-significant	0.095	< 25%	50% a 75%	< 25%
1505601	Peixe-Boi	-0.00757259	-0.0180387	-3.21927	Low - Low	0.005	Non-significant	0.107	Low - Low	0.009	< 25%	25% a 50%	< 25%
1505635	Piçarra	0.0035676	-0.169047	-1.19065	Non-significant	0.251	Non-significant	0.068	Non-significant	0.388	25% a 50%	< 25%	50% a 75%
1505650	Placas	0.00405791	-0.0317815	2.69149	Non-significant	0.284	Non-significant	0.466	Non-significant	0.486	> 75%	25% a 50%	> 75%
1505700	Ponta de Pedras	-0.00496073	0.0503145	-1.1421	Non-significant	0.369	Non-significant	0.5	Non-significant	0.469	25% a 50%	50% a 75%	25% a 50%
1505809	Portel	-0.00544694	0.215396	-1.00885	Non-significant	0.254	Non-significant	0.322	Non-significant	0.073	25% a 50%	> 75%	< 25%
1505908	Porto de Moz	-0.000132082	0.0378611	-0.172862	Non-significant	0.309	Non-significant	0.074	Non-significant	0.328	50% a 75%	50% a 75%	50% a 75%
1506005	Prainha	0.0149267	-0.0810222	4.35981	Non-significant	0.196	Non-significant	0.231	Non-significant	0.122	> 75%	< 25%	> 75%
1506104	Primavera	-0.00458044	-0.0055387	-0.972188	Low - Low	0.038	Non-significant	0.169	Low - Low	0.031	25% a 50%	25% a 50%	25% a 50%
1506112	Quatipuru	-0.00496138	0.00353868	-0.932938	Non-significant	0.438	Non-significant	0.472	Non-significant	0.208	25% a 50%	50% a 75%	25% a 50%
1506138	Redenção	0.00378255	-0.0241034	0.478273	High -Low	0.004	Non-significant	0.296	High -Low	0.041	50% a 75%	25% a 50%	50% a 75%
1506161	Rio Maria	0.0185197	-0.182641	-0.508476	Non-significant	0.133	Non-significant	0.078	Non-significant	0.436	50% a 75%	< 25%	Outlier Superior
1506187	Rondon do Pará	-0.000623752	-0.064796	-0.928228	Non-significant	0.276	Low - Low	0.005	Non-significant	0.315	25% a 50%	25% a 50%	50% a 75%
1506195	Rurópolis	-0.00114635	-0.0162893	0.248479	Non-significant	0.07	Non-significant	0.392	Non-significant	0.116	50% a 75%	25% a 50%	50% a 75%
1506203	Salinópolis	7.38596e-05	0.16684	2.57171	Non-significant	0.168	Non-significant	0.3	Non-significant	0.066	> 75%	> 75%	50% a 75%
1506302	Salvaterra	-0.00561636	0.136317	-0.249641	Non-significant	0.189	Non-significant	0.257	Non-significant	0.084	50% a 75%	> 75%	< 25%
1506351	Santa Barbara do Pará	-0.00366943	0.0494464	-0.743444	Non-significant	0.246	Non-significant	0.161	Non-significant	0.072	25% a 50%	50% a 75%	25% a 50%
1506401	Santa Cruz do Arari	-0.00840419	-0.122205	-3.26947	Non-significant	0.096	Non-significant	0.232	Low - Low	0.047	< 25%	< 25%	< 25%
1506500	Santa Izabel do Pará	-0.0052225	0.0313968	-0.96923	Non-significant	0.444	Non-significant	0.173	Non-significant	0.267	25% a 50%	50% a 75%	< 25%
1506559	Santa Luzia do Pará	-0.00693898	0.0960486	-2.18933	Non-significant	0.118	Non-significant	0.402	Non-significant	0.159	< 25%	> 75%	< 25%
1506583	Santa Maria das Barreiras	-0.00828596	0.194461	-3.07243	Non-significant	0.117	Non-significant	0.468	Non-significant	0.23	< 25%	> 75%	< 25%
1506609	Santa Maria do Para	-0.00463484	-0.0354729	-2.04167	Non-significant	0.195	Non-significant	0.317	Low - Low	0.05	< 25%	25% a 50%	25% a 50%
1506708	Santana do Araguaia	-0.0066721	-0.0744032	-2.87823	Non-significant	0.453	Non-significant	0.136	Non-significant	0.35	< 25%	< 25%	< 25%
1506807	Santarém	0.0168855	0.0556213	9.22923	Non-significant	0.146	High-High	0.013	Non-significant	0.447	Outlier Superior	50% a 75%	> 75%
1506906	Santarém Novo	-0.00592706	-0.180539	-3.527	Low - Low	0.039	Non-significant	0.457	Low - Low	0.011	< 25%	< 25%	< 25%
1507003	Santo Antônio do Tauá	-9.54536e-05	-0.0268671	-0.135155	Non-significant	0.392	Low - High	0.047	Low - Low	0.038	50% a 75%	25% a 50%	50% a 75%
1507102	São Caetano de Odivelas	-0.00306501	0.0600187	0.232057	Non-significant	0.296	Non-significant	0.077	Low - Low	0.049	50% a 75%	50% a 75%	25% a 50%
1507151	São Domingos do Araguaia	0.00426821	-0.110649	-0.432233	Non-significant	0.206	Low - Low	0.001	Non-significant	0.335	50% a 75%	< 25%	> 75%
1507201	São Domingos do Capim	-0.00489249	0.0893331	-1.75741	Non-significant	0.411	Non-significant	0.088	Non-significant	0.488	25% a 50%	> 75%	25% a 50%
1507300	São Felix do Xingu	-0.00765135	-0.0980345	-3.11795	Non-significant	0.123	Non-significant	0.095	Low - High	0.028	< 25%	< 25%	< 25%
1507409	São Francisco do Pará	-0.0038611	0.124055	0.415987	Non-significant	0.422	Non-significant	0.241	Non-significant	0.191	50% a 75%	> 75%	25% a 50%
1507458	São Geraldo do Araguaia	0.00435847	-0.0471253	0.833066	Non-significant	0.097	Low - Low	0.021	Non-significant	0.476	50% a 75%	25% a 50%	> 75%
1507466	São Joao da Ponta	-0.00435385	0.123628	0.745118	Non-significant	0.249	High-High	0.041	Low - Low	0.017	50% a 75%	> 75%	25% a 50%
1507474	São Joao de Pirabas	-0.00347341	0.0367699	0.0943649	Non-significant	0.217	Non-significant	0.494	Non-significant	0.056	50% a 75%	50% a 75%	25% a 50%
1507508	São Joao do Araguaia	-0.00367474	-0.117741	-2.05099	Non-significant	0.5	Low - Low	0.039	Non-significant	0.252	< 25%	< 25%	25% a 50%
1507607	São Miguel do Guamá	-0.00497991	0.0804295	-1.79628	Low - Low	0.02	Non-significant	0.3	Low - Low	0.011	25% a 50%	> 75%	25% a 50%
1507706	São Sebastiao da Boa Vista	-0.00518339	0.0872061	-1.32557	Non-significant	0.439	Non-significant	0.078	Non-significant	0.203	25% a 50%	> 75%	< 25%
1507755	Sapucaia	-0.0082235	-0.038872	-2.5701	Non-significant	0.141	Low - Low	0.01	Low - High	0.02	< 25%	25% a 50%	< 25%
1507805	Senador José Porfirio	0.00210924	-0.0337121	1.66367	Non-significant	0.134	Non-significant	0.263	Non-significant	0.108	> 75%	25% a 50%	50% a 75%
1507904	Soure	-0.00708526	0.0865858	-2.60347	Non-significant	0.229	Non-significant	0.384	Low - Low	0.05	< 25%	> 75%	< 25%
1507953	Tailândia	0.00354208	-0.0186427	0.640337	Non-significant	0.071	Non-significant	0.094	Non-significant	0.107	50% a 75%	25% a 50%	50% a 75%
1507961	Terra Alta	-0.00553417	0.137021	-0.592316	Non-significant	0.43	High-High	0.033	Non-significant	0.097	25% a 50%	> 75%	< 25%
1507979	Terra Santa	-0.0013957	0.0688296	1.40312	High-High	0.013	Non-significant	0.477	Low - High	0.002	> 75%	> 75%	50% a 75%
1508001	Tome-Açú	-0.00322684	0.034107	-1.25464	Non-significant	0.078	Non-significant	0.199	Non-significant	0.428	25% a 50%	50% a 75%	25% a 50%
1508035	Tracuateua	-0.00113113	-0.0338462	0.0537039	Non-significant	0.178	Non-significant	0.389	Non-significant	0.1	50% a 75%	25% a 50%	50% a 75%
1508050	Trairão	0.0104669	-0.127228	1.00467	High-High	0.002	Non-significant	0.085	High-High	0.038	> 75%	< 25%	> 75%
1508084	Tucumã	0.00993734	-0.0900383	2.0008	Non-significant	0.138	Non-significant	0.183	Non-significant	0.349	> 75%	< 25%	> 75%
1508100	Tucuruí	0.00680182	0.0256848	3.45476	Non-significant	0.472	Non-significant	0.16	Non-significant	0.3	> 75%	50% a 75%	> 75%
1508126	Ulianópolis	-0.00755863	0.137334	-2.5132	Non-significant	0.248	Non-significant	0.141	Non-significant	0.432	< 25%	> 75%	< 25%
1508159	Uruará	0.00726674	-0.0715147	1.89765	Non-significant	0.266	Non-significant	0.445	Non-significant	0.334	> 75%	25% a 50%	> 75%
1508209	Vigia	-0.00389469	0.0169869	-0.306816	Non-significant	0.37	High-High	0.032	Low - Low	0.028	50% a 75%	50% a 75%	25% a 50%
1508308	Viseu	-0.00814513	-0.0311069	-2.90661	Non-significant	0.117	Non-significant	0.334	Non-significant	0.071	< 25%	25% a 50%	< 25%
1508357	Vitória do Xingu	0.00649147	0.126217	3.97837	Non-significant	0.128	Non-significant	0.185	Non-significant	0.064	> 75%	> 75%	> 75%
1508407	Xinguara	-0.00163235	-0.00357679	-0.904977	Non-significant	0.315	Low - Low	0.001	Low - High	0.019	25% a 50%	50% a 75%	50% a 75%
Fonte: Authors, 2023.
